# Supplementary material for: Clinical value of serum cholinesterase levels in Nephrotic syndrome: an observational study
Source: BMC Nephrol. 2022 Apr 2;23:128. doi: 10.1186/s12882-022-02764-0 (PMC8976987; doi:10.1186/s12882-022-02764-0)
Supplement: Supplementary file 1 — Additional file 1. [file 12882_2022_2764_MOESM1_ESM.xlsx]

## Sheet: All
Age	Cause	Male	Serum Cre	eGFR	Alb	Proteinuria(g/day)	Urine Protein Creatine Ratio (g/gCr)	Hypercholinesterasemia	ChE	TCho	MeanBP	SBP	DBP	Selectivity.Index	Statin-use	DM
66	MCNS	1	0.89	66.2	2.5	4.6	8.72	1	612	285	74.6667	104	60	0.086	1	1
78	DMN	1	0.68	84.7	2.8	2	5.55	0	224	112	93.3333	136	72		0	1
79	MCNS	0	4.12	8.7	1.4		8.12	0	321	224	96.6667	134	78	0.37	1	0
29	MCNS	0	0.42	140.9	1.1	10.9	21.2	1	421	450	74	102	60	0.21	0	0
66	MN	1	0.83	71.5	1.5	9.4	11	1	522	384	110.667	156	88	0.14	0	0
35	MCNS	1	0.9	78.5	1.2	7.2	3.09	1	677	558	91.3333	130	72		0	0
74	IgAN	0	0.6	72.9	1.6	3.4	8.7	0	371	312	110.667	168	82	0.22	0	0
49	MPGN	0	0.67	72.7	3.4	2.64	4	0	331	262	76.6667	110	60		0	0
52	RPGN	0	0.66	72.7	2.8	4.95	6.39	0	263	303	86	122	68	0.206827	0	0
68	MCNS	0	1.17	36	2.1		10.3	1	527	423	83.3333	114	68		0	1
73	FSGS	0	0.76	56.5	2.6	5.2	8.85	0	405	245	81.3333	104	70		1	0
78	HSP	1	3.08	16.2	1.9	5.19	13.1	0	152	216	96	154	67	0.06	0	0
53	MN	0	0.59	81.7	2.8		9.24	1	517	479	90.6667	124	74	0.15	0	0
67	MCNS	1	1.91	28.6	0.9	5.1	12.89	1	533	574	86.6667	128	66	0.18	1	0
32	lupus	1	0.97	74.2	2	8.86	5.5	1	509	244	90	122	74		0	0
76	IgAN	1	2.87	17.7	2.7	1.89	3.59	0	315	267	87.3333	126	68	0.36	0	0
46	MN	0	0.6	83.5	1.6	6.15	9.9	1	463	367	94	126	78	0.056	1	1
68	DMN	0	1.89	21.3	1.8	7.87	10.1	0	381	305	78	122	56	0.437	1	1
26	MPGN	0	0.71	82.8	1.5		6.48	0	271	318	117.333	160	96	0.288	0	0
67	MN	0	0.48	95.7	1.3	4.59	19.8	0	400	463	99.3333	142	78	0.124	0	0
58	MN	0	0.68	67.1	1.8	7.5	13.9	1	600	378	90.6667	132	70	0.202	1	0
31	MCTD	0	0.54	105	2.4	4.92	8.5	1	640	184	84	108	72	0.082	0	0
78	RPGN	1	6.83	6.8	2.2	2.56	12.69	0	226	294	100.667	146	78	0.418	0	0
35	MCNS	0	0.64	84.2	1.4	7.1	8.7	1	477	390	74.6667	100	62	0.06	0	1
20	MCNS	0	0.67	94.2	1.2		20.3	1	595	431	101	129	87	0.095	0	0
55	MCNS	0	0.68	69.2	2.9	7.8	17.7	0	296	364	86.6667	120	70	0.106	1	1
39	MN	0	0.98	51.2	2.8	2.26	4.47	0	413	298	88	124	70	0.24	0	0
24	MCNS	0	0.93	62.3	1.1	6.1	14.4	0	327	316	76	112	58	0.13	0	0
70	MCNS	0	0.63	70.2	2.6	5.91	21.8	1	566	405	91.3333	118	78	0.018	0	0
72	IgAN	1	1.79	30.1	2.3	3.9	7.1	0	346	225	104.667	142	86		0	1
59	MN	0	0.67	69	2.1	12.1	4.36	1	510	304	72.6667	106	56	0.6	0	0
77	MN	1	0.99	56.4	2.6	3.6	12.2	0	469	246	85.3333	128	64	0.27	1	0
25	MN	1	0.74	107.1	2.8	4.1	5.06	0	287	236	76	104	62		1	0
63	MCNS	1	1.29	44.7	0.9	10.55	5.75	1	646	348	82	106	70	0.067	1	0
64	MN	1	1.01	58.4	2.3	3.94	6.95	0	358	318	86.6667	128	66		1	0
76	MCNS	0	0.64	67.4	2.6	4.1	5.39	1	467	490	80.6667	106	68	0.06	0	0
75	MN	0	0.8	53	1.6	15.42	16.3	1	479	302	77.6667	107	63	0.99	1	0
64	MN	1	1.37	41.9	1.9		7.3	0	266	402	132	192	102	0.42	0	0
40	MCNS	0	0.68	75.8	1.7		4.5	0	384	303	70.6667	92	60	0.13	0	0
74	MN	0	0.61	71.6	2.2		7.8	0	210	161	103.667	147	82	0.33	1	0
42	MCNS	0	0.55	94.3	1.4	17.6	12.2	1	675	413	92.6667	122	78	0.09	0	0
34	MCNS	1	0.91	78.2	1.3		8.7	1	762	625	72	104	56	0.13	0	0
56	MCNS	1	0.91	67.7	1.9		6.1	0	473	517	88	124	70	0.06	0	0
54	MN	1	0.81	77.8	2.7	4.9	5.8	0	269	163	74.6667	124	50	0.09	0	0
30	IgAN	0	0.72	77.4	2.8	4.1	6.9	0	340	339	79.3333	110	64	0.31	0	0
67	DMN	1	1.34	42.1	2.9		10.2	0	388	323	97.3333	168	62		0	0
29	FSGS	1	1.51	47	0.7	14.69	21.9	0	451	569	114	142	100	0.39	0	0
79	IgAN	1	1.57	33.3	2.4	3.68	6	0	319	234	89.3333	128	70	0.267	0	0
71	MCNS	0	0.71	61.4	1.1	12.37	14.4	1	722	617	76	104	62	0.17	0	0
24	FSGS	1	1.91	38.4	1	6.11	10.9	1	644	679	100.667	142	80	0.291	0	0
45	MCNS	0	0.92	52.7	2.2	5.39		1	581	487	84.6667	118	68		0	0
62	MN	1	0.64	96.7	3		3.5	0	458	294	86	122	68		0	0
35	MCNS	0	0.7	76.3	1.7	5.44	9.4	0	345	288	70.6667	92	60	0.091	0	0
56	MN	1	0.66	87.5	2.5	3.25	4.2	1	675	416	95	125	80	0.167	0	0
85	MN	0	0.8	51.1	1.2	3.79	13	0	417	558	84	124	64	0.3	0	0
79	MN	0	0.72	58.6	2.6	2.977	6.8	0	363	259	77.3333	120	56	0.17	0	0
58	MN	1	1.1	54.5	2.4	3.7	12	0	372	351	98.6667	140	78	0.256	0	0
72	MN	0	2.47	15.6	2.8	2.62	5	0	244	254	94	142	70	0.301	0	0
27	MCNS	0	0.82	67.8	1.1	5.67	12.9	1	625	574	80	100	70	0.03	0	0
71	FSGS	1	0.92	61.8	2.9	5.27	9	0	310	248	103.333	150	80	0.289	0	1
72	amyloid	1	1.91	28	2.4	8.18	13.3	0	353	462	81.3333	124	60	0.336	1	0
69	MCNS	1	1.02	56.9	1.2	5.01	9.3	1	495	430	94	122	80	0.178	0	0
71	MCNS	0	0.87	48.7	2.8	2.066	8.3	1	459	342	105.333	148	84	0.019	0	0
76	MN	1	0.97	57.9	2.9	2.32	8.6	0	432	295	95.3333	126	80	0.12	1	0
56	HSP	1	0.61	104.9	1.5	6.17	11.6	0	267	510	100.667	142	80	0.31	0	0
69	FSGS	1	1.14	49.9	2.8	1.7	5.6	0	255	130	92	120	78	0.1	1	0
24	GBM	0	3.79	13.4	2.4	6.5	9.7	0	255	155	76.6667	110	60	0.72	0	0
19	MCNS	0	0.68	93.9	1.1		9.1	0	379	502	80.6667	100	71	0.14	0	0
49	FSGS	1	3.84	14.6	1.8	7.5	4	0	361	291	110	158	86	0.316	0	0
46	IgAN	1	1.17	54.4	2.8	3.7	3.3	0	164	152	101.333	152	76		0	0
77	MN	0	0.79	53.3	2.2	4.5	8.6	1	445	272	87.3333	122	70	0.211	0	1
29	MCNS	1	0.87	86	2.4	5.34	6.8	0	392	261	86	118	70		0	0
64	MCNS	1	1.5	37.7	1.6	14.5	5.5	1	563	399	94	126	78	0.008	0	0
52	MCNS	0	0.63	76.5	1.9	4.54	5.3	1	530	430	59.3333	86	46	0.139	0	0
67	MN	0	0.8	54.7	2.4	3.71	10	0	409	236	88	140	62	0.33	1	0
44	MCNS	1	1.27	50.4	1.3	7.19	6.8	1	504	518	84	118	67	0.17	0	0
53	DMN	1	2.34	24.5	2.6	7.35	6.2	0	227	214	103.333	150	80	0.435	0	1
71	MN	0	0.74	58.6	1.9	3.88	9	0	396	233	74.6667	124	50	0.131	0	0
77	MN	1	0.69	83.7	2.7	2.5	4.6	0	477	225	77.3333	132	50	0.25	1	0
20	MCNS	0	0.95	64.2	0.8	8.61	6.7	1	633	639	93.3333	108	86	0.134	0	0
65	MN	1	0.79	75.8	1.1	9.58	9.7	1	550	381	78.6667	112	62	0.164	0	0
46	MCNS	0	0.63	79.2	1.2	4.4	8.2	0	392	400	67.3333	98	52	0.156	0	0
23	FSGS	0	0.66	91.8	2	8.12	10.1	0	301	340	92.6667	120	79		0	0
23	C3GN	0	0.58	105.8	1.9	4.2	4.3	0	401	177	87.3333	122	70		0	0
39	MCNS	1	0.8	87.7	1.1	3.3	3	1	569	526	70.6667	100	56	0.011	0	0
75	MN	1	1.12	49.6	1.7	10.18	5.6	0	293	231	104.667	154	80	0.16	0	1
65	DDD	1	1.13	51.2	2.5	4.93	5.5	0	448	251	96	134	77	0.33	0	0
61	IgAN	0	1.42	29.1	3.3	8.02	7.3	0	392	210	82	122	62		1	0
48	MN	0	0.58	85.7	1.5	4.15	21.6	1	548	397	71.3333	94	60	0.14	0	0
31	lupus	0	0.76	72.2	2.5	4.15	4.8	0	340	270	99.3333	142	78		0	1
46	IgAN	0	1.47	30.9	2.9	3.266	4.6	0	242	222	119.333	166	96	0.53	0	0
73	MN	1	1.4	39.2	1.1	6.86	12	0	412	437	80.6667	122	60	0.2	0	0
63	MCNS	0	0.8	55.7	1.6		6.2	1	540	608	106.667	142	89	0.069	1	0
45	MCNS	1	1.03	63	1.9	4.98	7.2	1	524	430	80.6667	114	64	0.1	0	0
51	MN	1	0.71	91.3	3	2.35	4.7	0	380	168	89.3333	120	74	0.094	1	1
58	FSGS	1	0.99	61.2	2.8	4.2	4.2	0	414	289	88	124	70	0.166	0	0
39	lupus	0	0.89	58.2	2.2	4.05	8.4	0	383	274	96.6667	134	78	0.15	0	0
22	FSGS	1	2.09	35.7	2.3	5.286	6.67	0	428	267	90.6667	136	68	0.453	1	0
29	DMN	0	1.24	43.1	1.4	8.03	12.64	0	374	362	94.6667	144	70	0.45	0	1
81	MN	0	0.79	54.8	1.5	2.69	10.9	0	372	316	102	150	78	0.169	0	0
20	MN	1	1.39	57.3	1.1	10.5	6.7	1	488	582	98.3333	131	82	0.301	0	0
77	MCNS	1	0.9	62.6	1.1	9.56	10.8	1	529	324	67.6667	105	49	0.168	1	1
70	MN	1	1.57	35	2.1		4.96	0	306	336	95	115	85	0.159	0	0
64	amyloid	1	1.2	48.6	2.2	8.1	6.2	0	415	344	88.6667	134	66	0.186	0	0
75	MN	0	0.76	56.1	1.5	3.256	5.5	0	308	244	100	140	80	0.12	0	0
27	MCNS	1	0.84	91.2	1.2	7.97	6.9	1	776	424	88	124	70	0.13	0	0
75	RPGN	0	2.06	18.8	2.3	4.2	10.32	0	204	211	126.667	182	99	0.44	1	0
35	MCNS	1	0.78	91.8	1.1	4.56	4.4	1	652	567	77.3333	112	60	0.065	0	0
30	MCNS	1	1.02	71.5	1.1	14.5	10.9	1	660	650	103.333	130	90	0.02	0	0
65	MN	1	1.36	41.8	1.9	8.78	9.1	1	534	430	84.3333	103	75	0.138	0	0
40	MCNS	1	1.04	64.5	1.1	6.75	6.2	1	760	591	93.3333	128	76	0.097	0	0
63	IgAN	0	0.99	42.3	3.4	3.77	3.9	1	489	212	100.667	138	82	0.15	0	0
51	FSGS	1	0.91	69.6	2.1	17	9.9	1	872	432	94	122	80	0.206	1	0
70	MN	1	1.64	32.8	0.9	8.5	11.4	0	259	206	77.3333	108	62	0.245	0	0
66	MN	0	0.61	74	3	1.856	9.8	1	600	297	126.667	188	96	0.18	0	0
62	FSGS	1	3.9	13.4	0.8	19.2	22.6	0	277	427	98.6667	136	80	0.32	1	0
68	MN	0	0.77	56.8	2.8	2.3	3.6	1	494	257	83.3333	122	64	0.144	1	0
20	MCNS	1	0.99	83	2	3.7	22.5	1	687	312	80	100	70	0.08	0	0
49	lupus	0	1.28	35.8	2.5	6.42	15.5	0	257	223	93.3333	108	86	0.211	0	0
81	non-IgA	1	3.13	15.8	2.9	3.89	3.69	0	233	175	108	164	80	0.49	0	0
70	FSGS	1	1.49	37.1	1.4	13.5	12.7	0	390	391	117.333	170	91	0.37	1	0
83	MN	1	1.02	53.4	1.6	5.84	6.49	1	645	427	96	134	77	0.297	1	0
21	MN	0	0.46	139.9	1.6	0.9	4	1	432	221	70.6667	104	54		0	0
73	DMN	1	1.74	30.9	2.3	14.4	15.6	0	257	188	99.3333	146	76	0.43	1	1
20	MCNS	0	0.59	108.1	1.8	7.49	12.7	1	501	429	82	118	64	0.013	0	0
50	AL	1	1.02	61.8	2.8	5.4	5.5	1	594	293	79.3333	102	68	0.129	0	0
35	TMA	0	0.65	82.8	2.2	9.001	6.83	0	230	302	89.3333	112	78	0.4	0	1
63	FSGS	0	0.72	62.5	2.9		4.45	0	396	399	83.3333	122	64	0.243	0	0
72	IgAN	1	1.38	40	3	4.24	4.58	0	377	235	94.6667	148	68		0	0
72	MN	1	0.9	63.8	2.6	8.28	7.83	1	613	258	73.3333	92	64	0.18	1	1
39	MCNS	1	0.81	85.4	2.2	6.72	4.72	1	515	440	90	110	80	0.143	0	0
80	IgAN	0	1.27	31.4	2.2	6.4	16.76	0	408	357	100.667	142	80	0.38	0	0
64	MCNS	1	1.8	30.9	1.2	3.31	7	0	316	303	86	130	64	0.024	0	0
26	MCNS	1	0.92	83.4	1	12.34	11.7	1	528	531	82.6667	104	72	0.106	0	0
71	MN	0	0.53	84.5	2.2	4.65	16.1	1	799	543	86.6667	116	72	0.17	0	0
77	MN	0	0.69	61.8	2.2	3.396	8.79	0	356	289	88.6667	126	70	0.122	1	0
50	MCNS	0	0.58	84.7	1.7	3.74	8.57	1	517	590	97.6667	137	78	0.115	0	0
67	AL	0	1.39	30	1.4	6.33	11.54	0	410	346	82	118	64	0.19	1	0
31	FSGS	0	0.99	54.1	1.6		12.24	1	694	574	106.667	140	90	0.197	0	0
68	MN	1	0.8	73.8	1.5	7.96	11.8	1	521	362	100.667	142	80	0.158	0	0
54	MCNS	0	0.82	56.7	1.5	5.23	11.26	1	628	958	98.6667	140	78	0.12	0	0
55	IgAN	1	1.59	37	2.9	4.7	5.3	0	406	234	98	138	78	0.35	1	0
65	FSGS	1	3.37	15.5	2.4	5.1	6.8	0	406	360	125.333	172	102	0.22	1	0
71	MN	0	1.48	27.5	1.1	9.4	16.9	1	812	430	81.3333	120	62	0.18	0	1
69	MN	0	0.83	52.1	2.2	7.9	15.22	1	430	330	104.667	140	87	0.26	1	0
79	RPGN	1	6.39	7.3	3	3	6.37	0	304	207	88.6667	130	68		1	0
66	MCNS	0	2.43	16.3	1	7.4	17.59	0	420	399	93.3333	128	76	0.27	0	0
73	MN	0	0.89	47.5	2.8	1.7	8	0	347	223	100	140	80	0.33	1	0
82	MN	0	0.88	46.5	1.6	3.1	3.8	0	381	198	94	142	70	0.197	1	0
75	ALamyroid	0	0.73	58.4	2.4	4.4	3.5	0	340	278	89.3333	128	70	0.134	0	0
66	MN	0	0.68	65.7	2.8		4.56	0	388	305	94	126	78	0.05	0	0
68	MCNS	1	2.61	20.2	1.3	3.39	8.97	0	477	403	74.6667	104	60	0.11	1	0
67	MN	1	1.41	39.9	2.8	3.4	3.8	0	266	192	90	118	76	0.27	1	0
71	CryoFib	0	1.16	35.9	2.3	9.97	10.16	0	323	223	101.333	148	78		1	0
22	MCNS	1	0.78	104.9	1.2	15.1	17.9	1	662	529	84.6667	106	74	0.12	0	0
74	MN	1	0.48	125.9	3	2.57	3.58	0	260	165	77.3333	112	60	0.147	1	0
57	IgAN	0	0.62	75.8	3	1.55	4.65	0	366	303	113.333	164	88	0.28	0	0
74	IgAN	1	2.3	22.7	3	4.3	3.57	0	246	255	90	134	68	0.376	0	0
67	MCNS	1	0.8	74.1	2.9	2.65	3.6	0	472	273	76	108	60	0.18	0	0
69	DMN	1	1.28	43.9	1.2	6.6	12.84	0	328	321	80.6667	122	60	0.25	0	1
56	MN	1	0.68	93.2	2.1	7.2	8.54	0	432	338	136.667	190	110	0.15	0	0
70	MN	0	0.82	52.6	2.7	2.6	5.02	1	465	307	82.6667	112	68	0.21	1	0
67	FSGS	1	7.57	6.3	2.6	4.3	9.4	0	259	256	104.667	154	80		0	0
30	MCNS	0	0.55	103.9	1.7	6.8	9.4	1	584	455	89.3333	120	74	0.138	0	0
43	lupus	0	0.49	106.3	2.5	3.9	5.71	0	299	465	101.333	144	80		0	0
23	IgAN	0	0.61	83.1	2.8	2.9	3.8	0	370	283	66.6667	100	50	0.18	0	0
84	MN	1	2.56	19.4	2.2	15	4.7	0	258	185	90	130	70	0.21	1	0
43	C3GN	0	1.49	31.5	2.4	12.4	14.72	0	351	257	114	174	84	0.311	1	1
45	MN	0	0.6	84.1	3	1.4	4.1	0	262	246	85.3333	124	66	0.2	0	0
55	FSGS	0	1.38	31.9	2.7	13.1	10.41	0	250	398	102	146	80	0.185594	0	0
74	TMA	1	0.82	70.1	3	4.3	7.9	0	322	211	98.6667	156	70	0.168046	1	0
59	MCNS	1	1.05	57.1	2	4.28	10.4	1	569	403	125	165	105	0.203237	1	0
73	FSGS	0	0.7	61.8	1.7	7.31	22.2	0	414	518	87.3333	110	76	0.180175	0	0
75	MCNS	0	0.89	47.2	1.6	10.2	20.1	1	589	428	93.3333	120	80	0.14	0	0
67	FSGS	1	1.41	40	1.3	5.1	7.96	0	473	502	103.667	127	92	0.17936	0	0
40	IgG4	1	1.01	66.6	3	4.03	4.69	0	435	215	109.333	148	90		1	0
37	FSGS	1	0.89	78.2	2.6	3.4	6.34	1	502	727	97.3333	132	80	0.221215	0	0
45	IgAN	1	1.18	54.6	1.8	10.5	9.64	0	386	322	90.6667	136	68	0.29	0	0
40	MN	0	0.27	208.3	2.2	1.32	5.46	0	367	493	88	120	72	0.0867515	0	0
35	FSGS	1	4.78	12.6	2.9	10.8	10.25	0	426	214	103.333	146	82	0.382288	1	0
81	DMN	0	3.27	11.1	2.4	8.82	18.3	0	255	325	112.667	166	86	0.53	1	1
51	MCNS	0	0.59	82.6	1.9	3.1	7.04	1	520	457	88	124	70	0.159	0	0
25	MCNS	1	0.65	123.4	1.6	15.6	7.48	1	629	420	85.6667	125	66	0.18014	0	0
35	MCNS	1	0.98	71.5	1.7	4.9	9.14	1	620	515	74.6667	104	60	0.12	0	0
